# Supplementary material for: Malvidin and Its Mono- and Di-Glucosides Forms: A Study of Combining Both In Vitro and Molecular Docking Studies Focused on Cholinesterase, Butyrylcholinesterase, COX-1 and COX-2 Activities
Source: Molecules. 2023 Nov 30;28(23):7872. doi: 10.3390/molecules28237872 (PMC10708353; doi:10.3390/molecules28237872)
Supplement: Supplementary file 1 [file molecules-28-07872-s001.zip]

Archive with 1 entries (1 files):
- molecules-2645833-supplementary.pdf
